# Supplementary material for: Data set on interactive service quality in higher education marketing
Source: Data Brief. 2018 May 23;19:1403–9. doi: 10.1016/j.dib.2018.05.082 (PMC6141764; doi:10.1016/j.dib.2018.05.082)
Supplement: Supplementary file 2 — Supplementary material [file mmc2.zip]

Archive with 1 entries (1 files):
- DIB INTERACTIVE QUALITY INSTRUCTIONAL.sav
